# Supplementary material for: Effects of Different Salinity Conditions on Regulation of ghrh-sst-gh-igf Axis in Nile Tilapia (Oreochromis niloticus): Insights from Transcriptional Signature
Source: Int J Mol Sci. 2025 Aug 26;26(17):8261. doi: 10.3390/ijms26178261 (PMC12428277; doi:10.3390/ijms26178261)
Supplement: Supplementary file 1 [file ijms-26-08261-s001.zip]

Archive with 1 entries (1 files):
- ijms-3738916-supplementary.pdf
